# Supplementary material for: A novel anxiety-associated SNP identified in LYNX2 (LYPD1) is associated with decreased protein binding to nicotinic acetylcholine receptors
Source: Front Behav Neurosci. 2024 Dec 23;18:1347543. doi: 10.3389/fnbeh.2024.1347543 (PMC11702307; doi:10.3389/fnbeh.2024.1347543)
Supplement: Supplementary file 3 [file Table_2.xlsx]

## Sheet: Sheet1
	Table 2
	GRCh37/hg19	Amino Acid	Number of Participants	STICSA	STICSA	STAI	STAI
	Nuceotide Position	Consequence	Found In Study	State	Trait	State	Trait
	WT	-	-	33.9	36.6	37.9	43.2
	133426094	I23M	1	37	48	34	54
	133426070	F31F	2	33, 37	44, 33	37, 38	44, 32
	133426058	N35N	1	34	43	42	53
	133426040	E41E	1	33	26	34	51
	133426034	I43I	2	37, 29	38, 33	41, 40	43, 41
	133426019	V48V	1	36	36	42	50
	133425980	Q61H	14	46.9	49.4	47.1	54.8
	133425984	E60V	2	28, -	33, -	33, -	35, -
	13340373	Frameshift	1	51	68	45	53
											Table 3
													Discorvery Cohort			Replication Cohort
											Total (n)		140			484
											Gender		56 M/ 84 F			12 M/ 332 F
												WT	Mut	WT vs MUT	WT	Mut	WT vs MUT
											n	131	9		469	15
											Mutant info		5-Q61H 1-V48V 1-E41E 2-F31F			9-Q61H 1-E60V 2-I43I 1-N35N 1-I23M 1-Frameshift
											STICSA Total Score +/- SEM*	68.69 +/- 1.36	95.8 +/- 8.01	p=0.013; Cohen's d=1.64	71.09+/-1.04	91.778+/-6.184	p=0.005; Cohen's d=1.34
											STAI Total Score +/- SEM*	76.85 +/- 1.59	101.6 +/- 9.18	p=0.026; Cohen's d=1.31	82.76+/-1.30	99.0+/-6.53	p=0.019; Cohen's d=0.82
